# Supplementary material for: A Heart Rate Matched Patch for Mechano-Chemical Treatment of Myocardial Infarction: Optimal Design and Transspecies Application
Source: Research (Wash D C). 2024 Nov 22;7:0517. doi: 10.34133/research.0517 (PMC11582187; doi:10.34133/research.0517)
Supplement: Supplementary 1 — Figs. S1 to S12 [file research.0517.f1.zip]

Archive with 3 entries (3 files):
- sopporting infromation_Revise.docx
- Supplementary video 1.mp4
- Supplementary video 2.mp4
